# Supplementary material for: Safety Assessment and Evaluation of Probiotic Potential of Lactobacillus bulgaricus IDCC 3601 for Human Use
Source: Microorganisms. 2024 Oct 15;12(10):2063. doi: 10.3390/microorganisms12102063 (PMC11510087; doi:10.3390/microorganisms12102063)
Supplement: Supplementary file 1 [file microorganisms-12-02063-s001.zip]

Archive with 1 entries (1 files):
- microorganisms-3231903-supplementary.pdf
